# Supplementary material for: Chromatin Reorganization during Myoblast Differentiation Involves the Caspase-Dependent Removal of SATB2
Source: Cells. 2022 Mar 11;11(6):966. doi: 10.3390/cells11060966 (PMC8946544; doi:10.3390/cells11060966)
Supplement: Supplementary file 1 [file cells-11-00966-s001.zip]

Archive with 1 entries (1 files):
- cells-1538621-supplementary.pdf
